# Supplementary material for: Ionic Liquid-Assisted Sequential Ultrasound–Microwave Extraction of Monoterpene Glycosides from Radix Paeoniae Alba: Multi-Marker Optimization, UPLC-QTOF-MS Profiling and Molecular Interaction Insights
Source: Molecules. 2026 Jul 3;31(13):2342. doi: 10.3390/molecules31132342 (PMC13363496; doi:10.3390/molecules31132342)
Supplement: Supplementary file 1 [file molecules-31-02342-s001.zip]

Archive with 1 entries (1 files):
- molecules-4351683-supplementary.pdf
